# Supplementary material for: The Borreliella burgdorferi BosR-associated small non-coding RNA BasA regulates virulence
Source: Infect Immun. 2026 Mar 10;94(4):e00026-26. doi: 10.1128/iai.00026-26 (PMC13081726; doi:10.1128/iai.00026-26)
Supplement: Supplemental data — Raw data for Figures 2C, 2D, 5B, and S1. [file iai.00026-26-s0006.xlsx]

## Sheet: Fig 2C
	37ºC, pH 6.8, 5% CO2
	Parent						ΔBasA						Complement
	1	2	3	Mean	Stdev	SEM	1	2	3	Mean	Stdev	SEM	1	2	3	Mean	Stdev	SEM
rpoS	1	1	1	1	0	0	0.0649794	0.682088	0.385763	0.37761	0.308635	0.178191	0.702134	1.83861	3.35288	1.96454	1.32985	0.76779
ospC	1	1	1	1	0	0	0.00710813	0.0252107	0.0325509	0.0216232	0.0130953	0.00756055	0.282805	0.449536	0.640484	0.457608	0.178976	0.103332
bbd18	1	1	1	1	0	0	0.412244	0.92606	0.743	0.693768	0.260422	0.150355	1.79231	0.46345	1.95855	1.40477	0.819435	0.473101
dbpA	1	1	1	1	0	0	0.0239185	0.128456	0.168812	0.107062	0.0747784	0.0431733	0.490745	0.145317	2.36583	1.00063	1.19484	0.689844
dbpB	1	1	1	1	0	0	0.00831218	0.015315	0.0299808	0.0178693	0.0110578	0.00638423	0.120962	0.16325	1.41193	0.565382	0.73344	0.423452
bba66	1	1	1	1	0	0	0.00655685	0.0134994	0.0124062	0.0108208	0.00373293	0.00215521	0.39039	0.77547	1.09562	0.753827	0.353113	0.20387
flaB Ct	14.8909	14.9323	15.6877	15.1703	0.4486	0.258999	14.3444	14.2528	15.5175	14.7049	0.705211	0.407154	15.1084	14.4238	15.7396	15.0906	0.658084	0.268662

## Sheet: Fig 2D
	32ºC, pH 7.6, 1% CO2
	Parent						ΔBasA						Complement
	1	2	3	Mean	Stdev	SEM	1	2	3	Mean	Stdev	SEM	1	2	3	Mean	Stdev	SEM
rpoS	1	1	1	1	0	0	0.748477	0.571885	0.670415	0.663592	0.0884939	0.051092	0.897175	1.03149	1.30169	1.07679	0.206027	0.11895
ospC	1	1	1	1	0	0	0.0956068	0.204642	0.13607	0.145439	0.055118	0.0318224	3.17257	4.55455	3.60013	3.77575	0.707533	0.408495
bbd18	1	1	1	1	0	0	1.68229	2.10413	4.20021	2.66221	1.34854	0.778582	1.31861	1.05066	3.4391	1.93612	1.30849	0.755459
dbpA	1	1	1	1	0	0	0.34414	0.43946	0.19242	0.32534	0.124588	0.0719311	1.1441	1.23485	1.29775	1.22557	0.0772416	0.0445955
dbpB	1	1	1	1	0	0	0.541078	2.54236	0.619831	1.23442	1.13339	0.654365	1.40551	1.71389	1.87649	1.6653	0.23922	0.138113
bba66	1	1	1	1	0	0	0.263381	1.83851	1.05397	1.05195	0.787566	0.454702	1.11576	1.37217	1.2937	1.26054	0.13138	0.0758521
flaB Ct	15.0149	15.3649	15.3893	15.2563	0.20949	0.120949	14.3741	14.7659	15.3058	14.8152	0.467805	0.270088	14.9531	14.7495	14.7495	14.8173	0.117548	0.0479889

## Sheet: Fig 5B
	Parent				ΔBasA				Complement
	Replicates				Replicates				Replicates
	1	2	3	4	1	2	3	4	1	2	3	4
Skin	25.6403	454.813	183.135	308.89	0	0	14.406	0	0	116.655	389.032	1502.89
Ear	1873.92	1255.79	807.252	437.931	262.071	45.9533	164.449	394.855	561.765	703.573	749.939	0
Joint	7938.07	487.332	5921.91	4152.88	0	30.0097	27.2514	0	478.319	678.055	877.508	791.439

## Sheet: Fig S1
	32ºC, pH 7.6, 1% CO2
Day	Parent			ΔBasA			Complement
0	100000	100000	100000	100000	100000	100000	100000	100000	100000
1	511006	432389	432389	786163	393081	550314	432389	511006	275157
2	2083333	1650943	1336477	1375786	1257861	1179245	1336477	707547	825471
3	5188679	2948113	2869496	3891509	3970125	4048742	3223270	6485849	6525157
4	17492138	22995283	20636792	20243710	11988993	16902515	26533018	20047169	21226415
5	77044025	74685534	65644654	50117924	51100628	73702830	51100628	92374213	108097484
6	167059748	151336478	174921383	163128930	125786163	155267295	214229559	227987421	102201257
7	233883647	202437106	23977987	180817600	294811320	277122640	170990566	198506280	267295580
	37ºC, pH 6.8, 5% CO2
Day	Parent			ΔBasA			Complement
0	500000	500000	500000	500000	500000	500000	500000	500000	500000
1	825471	668238	550314	668238	1179000	2240000	628930	1336477	707547
2	1808176	1808176	1886792	1061320	2633647	5699685	3419811	3301886	5110062
3	3970125	3970125	3459119	7036163	3930817	8176100	8058176	7389936	6367924
4	7154087	8529870	7861634	24371069	19457471	20263679	25746853	39701257	34198113
5	38128930	31839622	26336477	54048742	33411949	49135220	69182389	67806603	79009433
6	61713836	80581761	88443396	106132075	72720125	56014150	125786163	130699685	108097484
7	77633647	72720125	92374213	121855340	110062890	139544020	82547169	131682380	129716980
