# Supplementary material for: The Borreliella burgdorferi BosR-associated small non-coding RNA BasA regulates virulence
Source: Infect Immun. 2026 Mar 10;94(4):e00026-26. doi: 10.1128/iai.00026-26 (PMC13081726; doi:10.1128/iai.00026-26)
Supplement: Table S1 — Strains, plasmids, and oligonucleotides used in this study. [file iai.00026-26-s0007.xlsx]

## Sheet: Strains and plasmids
Supplemental Table 1. Strains and plasmids used in this study.
E. coli strains	Genotype	Purpose	Comments/Ref
BL21(DE3)	F– ompT hsdSB (rB–, mB–) gal dcm (DE3)	BosR recombinant protein production	Thermo Scientific
5-alpha	fhuA2Δ(argF-lacZ)U169 phoA glnV44 Φ80Δ(lacZ)M15 gyrA96 recA1 relA1 endA1 thi-1 hsdR17	Cloning	New England Biolabs
B. burgdorferi strains
Parent	B31 5A4 NP1 Clonal infectious isolate containg all plasmids and bbe02 disrupted with PflgB-kanR	Parent strain	48
ΔBasA	5A4 NP1 ΔBasA::PflgB-gentR	5A4 NP1 ΔBasA	This study
BasA complement	5A4 NP1 ΔBasA::PflgB-gentR/ cc*BasA-PflgB-hygR	BasA chromosomal complement	This study
Plasmids
pT7HMT	Modified pET28 (kanR) vector optimized for expression of bacterial proteins. Modified to include TEV protease site and c-myc epitope tag	Vector backbone for BosR recombinant protein production	89
pCR-Blunt II- TOPO	pCR-Blunt vector containing kanR and zeocinR	Vector backbone for plasmids generated in this study	Invitrogen
pBSV2G	B. burgdorferi cp9-based shuttle vector containing PflgB-gentR	gentR	77
pBSV2H	B. burgdorferi cp9-based shuttle vector containing PflgB-hygR	hygR	78
pWE100	TOPO Blunt II + PflgB-BasA::gentR	Genetically inactivate BasA by replacing the sRNA with gentR	This study
pWE135	TOPO Blunt II + PflgB-BasA::gentR and bb0445-PflgB-hygR-BasA-bb046	Chromosomally restore BasA	This study

## Sheet: Oligos
Supplemental Table 1. Oligonucleotides used in this study.
Oligonucleotide Number	Oligonucleotide Name	Sequence 5'-3'	Purpose
1	DS-R	ATATATAGGCCCTATTCTAAGAATTTTTTT	Primer set used to amplify 1.4 kb of the DS flanking region in lp17 for the creation of the BasA mutant construct pWE100.
2	DS-F	CGGGTAAAAACTAAAATATTTGGTGCCTAA
3	Gent-F	TTTAGTTTTTACCCGAGCTTCAAGGAAGAT	Primer set used to amplify the 938 bp region of PflgB-gentR (ref) for the creation of the BasA mutant construct pWE100.
4	Gent-R	AAAATAAATTAGGTGGCGGTACTTGGGTCG
5	US-R	GCCACCTAATTTATTTTTTTAATTTTGTAA	Primer set used to amplify 1.2 kb of the US flanking region in lp17 for the creation of the BasA mutant construct pWE100.
6	US-F	GCCAACCTTCTCTTTGCC
7	445-F	AAACTGCTAGATTTTATTAGCGAGCT	Primer set used to amplify 1.495 kb bb0445 region for inserting BasA and PflgB-hygR between bb0445 and bb0446 for the creation of the BasA complement construct pWE135.
8	445-R	GACCTAGAGCTAAAGAATAAAAAAAGCAGCTTGCAAATAAAAATTAGTGA
9	Hyg-F	TTATTTGCAAGCTGCTTTTTTTATTCTTTAGCTCTAGGTCTAGT	Primer set used to amplify the 1.299 kb region of PflgB-hygR (ref) for the creation of the BasA complement construct pWE135.
10	Hyg-R	GGTAGGGACTTCTTTTTTAATTTAGTGAGGAAGCTATAGATAGAATTGCA
11	BasA-F	CTATCTATAGCTTCCTCACTAAATTAAAAAAGAAGTCCCTACCCC	Primer set used to amplify BasA and 82 bp US basA for the creation of the BasA complement construct pWE135.
12	BasA-R	CATAATGCAAGCTCTGCCATCATTTTACTTAAAAGCGTTT
13	446-F	GCTTTTAAGTAAAATGATGGCAGAGCTTGCATTATGGATT	Primer set used to amplify 1.4 kb bb0446 region for inserting BasA and PflgB-hygR between bb0445 and bb0446 for the creation of the BasA complement construct pWE135.
14	446-R	AGATTTAAGAAGAGATTCCTTGA
15	flaB-F	CAGCTAATGTTGCAAATCTTTTCTCT	Primer set used to amplify flaB transcript for qRTPCR and RTPCR
16	flaB-R	TTCCTGTTGAACACCCTCTTGA
17	bosR-F	ACCCTATTCAACTTGACGATATTAAAGAT	Primer set used to amplify bosR transcript for qRTPCR
18	bosR-R	GCCCTGAGTAAATGATTTCAATAGATT
19	rpoS-F	ACGCATGCAAACTTGCGACTTGTT	Primer set used to amplify rpoS transcript for qRTPCR
20	rpoS-R	ACGCATCCCAAGTTGCCTTCTTGA
21	ospC-F	CGGATTCTAATGCGGTTTTACTTG	Primer set used to amplify ospC transcript for qRTPCR
22	ospC-R	CAATAGCTTTAGCAGCAATTTCATCT
23	bbd18-F	TCCAGCCTTTTTCCCATTC	Primer set used to amplify bbd18 transcript for qRTPCR
24	bbd18-R	CACATTTATTACCAAAACAGACACAGAA
25	dbpA-F	CAGATGCAGCTGAAGAGAATCCT	Primer set used to amplify dbpA transcript for qRTPCR
26	dbpA-R	ACCCTTTGTAATTTTTCTCTCATTTTT
27	dbpB-F	AAGAAGCCACGGGAAAAGGTGT	Primer set used to amplify dbpB transcript for qRTPCR
28	dbpB-R	CCACCACTTGTTACCTTGGAACCGG
29	bba66-F	GCAAGAGCTGCATCACTAACAAA	Primer set used to amplify bba66 transcript for qRTPCR
30	bba66-R	TGTTGGCAGCCCGCTATT
31	BasA-F	TATTTTTTTAAAAAAGAAGTCCCTACCCCC	Primer set used to amplify BasA transcript for RTPCR
32	BasA-R	TATATATGTAAGGTAGAAAACGATCTACCA
33	SR0734	TTTAGGCACCAAATATTTTAGTTTT	Primer used with 33 to amplify SR0734 transcript for RTPCR.
34	BasA-screen	GCAAGCGCGATGAATGTCTTA	Internal gentR cassette to screen ΔBasA mutant
35	recA-F	GTGGATCTATTGTATTAGATGAGGCTCTCG	Primer set used to amplify mouse βactin for qPCR
36	recA-R	GCCAAAGTTCTGCAACATTAACACCTAAAG
37	βactin-F	ACGCAGAGGGAAATCGTGCGTGAC	Primer set used to amplify B. burgdorferi recA for qPCR
38	βactin-R	ACGCGGGAGGAAGAGGATGCGGCAGTG
