# Supplementary material for: The Borreliella burgdorferi BosR-associated small non-coding RNA BasA regulates virulence
Source: Infect Immun. 2026 Mar 10;94(4):e00026-26. doi: 10.1128/iai.00026-26 (PMC13081726; doi:10.1128/iai.00026-26)
Supplement: Table S2 — Transcripts with an absolute log2 fold change between various strain comparisons (see tabs). [file iai.00026-26-s0008.xlsx]

## Sheet: mutant v parent induced
Supplemental table 2. Transcripts with an absolute log2 fold change >1 in the BasA mutant relative to the parent under induced conditions.
New locus tag	Old locus tag	Gene	Product	Log₂ fold change	FDR p-value	Associated with BosR-RpoS regulation
BB_RS05255	BB_A37	.	hypothetical protein	-4.85644	3.04274e-75	Y
BB_RS05140	BB_A07	chpA1	ChpAI protein	-4.53683	8.22886e-82	Y
BB_RS05390	BB_A66	.	outer surface protein	-4.27505	1.12716e-100	Y
BB_RS05240	BB_A33	.	lipoprotein	-4.26929	8.58377e-57	Y
BB_RS05250	BB_A36	.	lipoprotein	-4.25657	5.64407e-70	Y
BB_RS05135	BB_A05	.	S1 antigen	-4.21008	2.1502e-68	Y
BB_RS05565	BB_B19	ospC	outer surface protein C	-4.04761	2.9366e-73	Y
BB_RS05840	BB_F0041	vlsE	outer surface protein VlsE1	-4.0451	1.17741e-35	Y
BB_RS05385	BB_A65	.	lipoprotein	-4.00917	5.75464e-72	Y
BB_RS04845	BB_K07	.	lipoprotein	-3.84964	4.019e-31	Y
BB_RS05220	BB_A25	dbpB	decorin binding protein B	-3.7456	3.34742e-60	Y
BB_RS04485	BB_E31	.	antigen P35, putative	-3.64996	1.59174e-49	Y
BB_RS05245	BB_A34	oppA5	extracellular solute-binding protein, family 5	-3.64907	3.34742e-60	Y
BB_RS04415	BB_H41	.	membrane protein	-3.58584	2.2762e-26	Y
BB_RS05420	BB_A73	.	antigen P35	-3.51058	2.12794e-48	Y
BB_RS04800	BB_J46	.	hypothetical protein	-3.25423	2.05877e-31	Y
BB_RS04985	BB_K53	.	outer membrane protein	-3.22417	2.72207e-46	Y
BB_RS05110	BB_I42	.	outer membrane protein	-3.13511	1.56918e-37	Y
BB_RS05980	BB_P28	mlpA	MlpA surface lipoprotein	-3.09408	3.57707e-26	Y
BB_RS04810	BB_J48	.	hypothetical protein	-2.81923	1.12791e-35	Y
BB_RS05130	BB_A04	.	S2 antigen	-2.80003	3.16092e-26	Y
BB_RS07580	BB_Q37	.	hypothetical protein	-2.74921	4.01177e-21	Y
BB_RS04915	BB_K32	.	fibronectin-binding protein	-2.73124	8.22551e-30	Y
BB_RS04730	BB_J23	.	hypothetical protein	-2.5034	4.18977e-19	Y
BB_RS06475	BB_R44	.	hypothetical protein	-2.47434	6.0972e-23	Y
BB_RS05775	BB_F23	pf49	PF49	-2.40944	2.3836e-15	N
BB_RS04805	BB_J47	.	hypothetical protein	-2.36094	9.30474e-18	Y
BB_RS05700	BB_F03	.	RepU	-2.26017	2.83644e-10	N
BB_RS06480	BB_R45	.	phage-terminase large subunit	-2.24626	1.26862e-31	Y
BB_RS04735	BB_J24	.	hypothetical protein	-2.2323	9.33592e-14	Y
BB_RS06245	BB_S41	erpG	outer surface protein ErpG	-2.16388	1.82215e-10	Y
BB_RS04740	BB_J25	.	hypothetical protein	-2.15741	6.18978e-12	Y
BB_RS04745	BB_J26	.	ABC transporter ATP-binding protein	-2.11706	2.1614e-11	Y
BB_RS07415	BB_Q03	.	outer membrane protein	-2.02087	1.81835e-11	Y
BB_RS06200	BB_S31	.	hypothetical protein	-2.01514	8.27824e-12	Unknown
BB_RS05780	BB_F24	pf32	PF32	-1.97108	4.03801e-15	Y
BB_RS06350	BB_S42	bapA	BapA protein	-1.94913	8.73656e-15	Y
BB_RS05215	BB_A24	dbpA	decorin binding protein A	-1.8952	7.14676e-16	Y
BB_RS04380	BB_H32	.	antigen P35	-1.88255	1.93022e-16	Y
BB_RS04965	BB_K48	.	immunogenic protein P37	-1.84222	2.45222e-09	Y
BB_RS06410	BB_R29	.	hypothetical protein	-1.84104	7.69324e-09	Unknown
BB_RS04975	BB_K50	.	immunogenic protein P37	-1.82022	2.01908e-09	Y
BB_RS04755	BB_J28	.	hypothetical protein	-1.80641	3.1563e-10	Y
BB_RS04945	BB_K42	.	hypothetical protein	-1.73646	4.16249e-07	Y
BB_RS04765	BB_J31	.	hypothetical protein	-1.71086	7.12479e-10	Y
BB_RS04750	BB_J27	.	efflux ABC transporter permease	-1.60692	1.46303e-14	Y
BB_RS06405	BB_R28	mlpD	lipoprotein	-1.5936	2.15602e-06	Y
BB_RS06015	BB_P35	bppA	protein BppA	-1.56318	2.8311e-09	Y
BB_RS07250	BB_N28	mlpI	MlpI lipoprotein	-1.5608	4.03966e-08	N
BB_RS06285	BB_R04	.	hypothetical protein	-1.55094	1.73865e-08	Y
BB_RS05765	BB_F20	.	BBF20	-1.50322	3.75141e-05	Y
BB_RS04875	BB_K17	ade	adenine deaminase	-1.47092	1.78812e-10	Y
BB_RS07555	BB_Q31	blyB	holin protein	-1.46818	1.57196e-07	N
BB_RS05010	BB_I06	.	MTA/SAH nucleosidase	-1.3948	2.22412e-08	Y
BB_RS04925	BB_K0058	.	hypothetical protein	-1.39211	1.11569e-07	Y
BB_RS06460	BB_R41	ospE	outer surface protein E	-1.39021	3.37497e-09	Y
BB_RS07565	BB_Q33	.	hypothetical protein	-1.37429	3.87218e-05	N
BB_RS06825	BB_O28	mlpG	MlpG lipoprotein	-1.36915	3.82421e-06	N
BB_RS07035	BB_L28	mlpH	MlpH lipoprotein	-1.36776	2.63142e-05	Y
BB_RS04835	BB_K01	.	lipoprotein	-1.3668	4.00792e-05	Y
BB_RS06325	BB_R12	.	hypothetical protein	-1.31424	7.34541e-05	N
BB_RS03450	BB_0681	mcp5	methyl-accepting chemotaxis protein (mcp-5)	-1.30038	1.23989e-21	Y
BB_RS06195	BB_S30	mlpC	MlpC lipoprotein	-1.29843	0.000166764	N
BB_RS07125	BB_N04	.	hypothetical protein	-1.29524	1.34848e-05	Unknown
BB_RS03445	BB_0680	mcp4	methyl-accepting chemotaxis protein (mcp-4)	-1.27798	1.41029e-19	Y
BB_RS06295	BB_R06	.	hypothetical protein	-1.27208	1.48497e-06	Y
BB_RS06235	BB_S39	bppB	BppB protein	-1.26849	3.45752e-07	Unknown
BB_RS03495	BB_0689	.	hypothetical protein	-1.24811	1.01598e-09	Y
BB_RS07220	BB_N22	.	hypothetical protein	-1.23209	4.70396e-05	Unknown
BB_RS05120	BB_A01	.	P13 family porin	-1.22616	6.16432e-07	Y
BB_RS06345	BB_R16	.	hypothetical protein	-1.22088	2.63822e-05	N
BB_RS07120	BB_N03	.	hypothetical protein	-1.19767	6.35046e-05	Unknown
BB_RS04280	BB_0844	.	lipoprotein	-1.1695	0.000202193	Y
BB_RS07575	BB_Q35	mlpJ	lipoprotein MlpJ	-1.16114	7.23831e-05	N
BB_RS06395	BB_R26	.	hypothetical protein	-1.16063	4.37867e-05	N
BB_RS06305	BB_R08	.	hypothetical protein	-1.1421	0.00101625	N
BB_RS05125	BB_A03	.	outer membrane protein	-1.13424	1.68503e-05	Y
BB_RS07210	BB_N20	.	hypothetical protein	-1.12784	3.63661e-07	Unknown
BB_RS07240	BB_N26	.	hypothetical protein	-1.11486	2.50068e-05	Unknown
BB_RS03905	BB_0771	rpoS	RNA polymerase sigma factor	-1.08691	0.000791411
BB_RS00200	BB_0040	cheR-1	chemotaxis protein methyltransferase CheR-1	-1.08523	8.19042e-06	Y
BB_RS07205	BB_N19	.	hyothetical protein	-1.084	8.9702e-06	Unknown
BB_RS07150	BB_N09	.	hypothetical protein	-1.04639	0.000288335	Unknown
BB_RS06265	BB_S45	.	PBSX family phage terminase large subunit	-1.04119	0.000153474	Unknown
BB_RS07520	BB_Q24	.	hypothetical protein	-1.03209	0.0030737	N
BB_RS06375	BB_R12	.	hypothetical protein	-1.02969	0.00140435	N
BB_RS07320	BB_N43	.	PBSX family phage terminase large subunit	-1.02617	0.000371832	Unknown
BB_RS7625	BB_Q47	elpX	protein ElpX	-1.02141	0.000843224	Y
BB_RS01885	BB_0383	bmpA	basic membrane protein A	1.05774	2.41745e-19	N
BB_RS05670	BB_D18	.	hypothetical protein	1.08276	2.24892e-06	Y
BB_RS01835	BB_0373	.	hypothetical protein	1.11467	0.000560583	N
BB_RS05325	BB_A51	.	hypothetical protein	1.13007	1.68281e-08	N
BB_RS02615	BB_0519	grpE	GrpE protein	1.15473	1.37006e-08	N
BB_RS05310	BB_A48	.	hypothetical protein	1.18287	1.64415e-09	Y
BB_RS00050	BB_0010	.	holo-acyl-carrier protein synthase	1.23682	5.01344e-08	N
BB_RS01530	BB_0308	.	hypothetical protein	1.26591	0.000791411	N
BB_RS01690	BB_0343	gatC	glutamyl-tRNA (Gln) amidotransferase	1.26264	0.00890035	Y
BB_RS04640	BB_G29	.	hypothetical protein	1.50775	1.24879e-16	Y
BB_RS01890	BB_0384	bmpC	basic membrane protein C	2.23424	9.962e-75	Y
BB_RS06485	BB_M01	.	phage portal protein	3.7574	1.52472e-34	Unknown
BB_RS06600	BB_M24	.	BlyB family putative holin accessory protein	3.7991	2.48686e-23	N
BB_RS06610	BB_M26	.	hypothetical protein	3.83592	3.84722e-35	N
BB_RS06635	BB_M31	.	hypothetical protein	4.00035	1.01723e-27	N
BB_RS06650	BB_M34	bdrK	Bdr family repetitive protein	4.13272	1.48193e-29	N
BB_RS06640	BB_M32	pf32	PF-32 protein	4.20543	1.68126e-54	Y
BB_RS06645	BB_M33	pf49	PF-49 protein	4.53557	4.20186e-52	Y
BB_RS06630	BB_M30	.	plasmid maintenance protein	4.69891	5.31947e-77	Unknown
BB_RS06500	BB_M04	.	hypothetical protein	4.69957	2.08242e-30	Unknown

## Sheet: mutant v parent uninduced
Supplemental table 2. Transcripts with an absolute log2 fold change >1 in the BasA mutant relative to the parent under uninduced conditions.
New locus tag	Old locus tag	Gene	Product	Log₂ fold change	FDR p-value	Associated with BosR-RpoS regulation
BB_RS05840	BB_F0041	vlsE	outer surface protein VlsE1	-3.17461	2.97978e-39	Y
BB_RS05765	BB_F20	.	BBF20	-2.46831	8.0135e-11	Y
BB_RS05700	BB_F03	.	RepU	-2.36221	1.28347e-24	N
BB_RS05775	BB_F23	pf49	PF49	-2.09428	4.91608e-20	N
BB_RS05780	BB_F24	pf32	PF32	-2.05245	1.51195e-15	Y
BB_RS05160	BB_A11	.	hypothetical protein	-1.78069	1.96967e-43	N
BB_RS05280	BB_A42	.	hypothetical protein	-1.62238	9.1851e-15	Y
BB_RS05295	BB_A45	.	hypothetical protein	-1.61617	1.01068e-23	Y
BB_RS05310	BB_A48	.	hypothetical protein	-1.58923	3.84227e-47	Y
BB_RS05165	BB_A12	blyA	BlyA family holin	-1.56221	2.56132e-06	N
BB_RS05285	BB_A43	.	hypothetical protein	-1.53239	3.49092e-32	Y
BB_RS05325	BB_A51	.	hypothetical protein	-1.5193	3.00562e-29	N
BB_RS05305	BB_A47	.	hypothetical protein	-1.50782	1.49232e-22	Y
BB_RS05275	BB_A41	.	hypothetical protein	-1.50003	6.2467e-38	Y
BB_RS05315	BB_A49	.	hypothetical protein	-1.48793	1.69732e-12	Y
BB_RS05210	BB_A23	.	hypothetical protein	-1.41863	1.21115e-21	Y
BB_RS05300	BB_A46	.	hypothetical protein	-1.34057	7.44917e-37	Y
BB_RS05215	BB_A24	dbpA	decorin binding protein A	-1.33664	1.23612e-10	Y
BB_RS05170	BB_A13	.	hypothetical protein	-1.33241	1.9921e-32	N
BB_RS05270	BB_A40	.	hypothetical protein	-1.29653	5.26247e-30	Y
BB_RS04265	BB_0841	arcA	arginine deaminase	-1.25088	1.01068e-23	N
BB_RS07125	BB_N04	.	hypothetical protein	-1.2424	9.63556e-08	Unknown
BB_RS05235	BB_A31	.	pbsx family phage terminase large subunit	-1.18001	1.57755e-26	Y
BB_RS05155	BB_A10	.	hypothetical protein	-1.17035	1.38096e-12	N
BB_RS05565	BB_B19	ospC	outer surface protein OspC	-1.16803	2.83264e-06	Y
BB_RS04255	BB_0839	rpoB	DNA-directed RNA polymerase subunit beta	-1.15412	4.23202e-06	N
BB_RS05500	BB_B05	chbA	chitobiose transporter protein ChbA	-1.1303	7.13999e-10	N
BB_RS03870	BB_0764	hk2	sensory transduction histidine kinase putative	-1.12456	9.99422e-07	N
BB_RS05175	BB_A14	.	.	-1.11345	1.63785e-15	Y
BB_RS05150	BB_A09	.	hypothetical protein	-1.10576	6.26532e-14	N
BB_RS04445	BB_E18	.	hypothetical protein	-1.06602	0.0155911	N
BB_RS05220	BB_A25	dbpB	decorin binding protein B	-1.05084	1.73854e-05	Y
BB_RS05260	BB_A38	.	phage portal protein	-1.0119	3.2899e-22	Y
BB_RS07350	BB_U07	.	protein BBC01	1.01513	3.29683e-06	N
BB_RS01855	BB_0383	bmpA	basic membrane protein A	1.0272	1.04118e-23	N
BB_RS03715	BB_0733	plzA	hypothetical protein	1.03661	7.29053e-14	N
BB_RS04740	BB_J25	.	hypothetical protein	1.06321	0.000140658	Y
BB_RS05645	BB_D10	.	lipoprotein	1.06754	0.006282	N
BB_RS05370	BB_A61	.	hypothetical protein	1.0721	1.8003e-19	Y
BB_RS04655	BB_G32	.	replicative DNA helicase	1.09382	1.41648e-05	Y
BB_RS04575	BB_G17	.	hypothetical protein	1.15776	4.46866e-06	Y
BB_RS03155	BB_0624	.	hypothetical protein	1.17936	2.04911e-28	N
BB_RS00050	BB_0010	murI	glutamate racemase	1.18532	8.9391e-08	N
BB_RS00055	BB_0011	.	hypothetical protein	1.25169	4.32619e-24	N
BB_RS04405	BB_H37	.	lipoprotein	1.29765	2.01028e-08	Y
BB_RS07360	BB_U09	.	TM2 family protein	1.34223	0.000584661	N
BB_RS00570	BB_0116	malX-1	PTS system maltose and glucose-specific	1.51647	6.91138e-47	Y
BB_RS01890	BB_0384	bmpC	basic membrane protein C	2.15691	8.24301e-113	Y
BB_RS04640	BB_G29	.	hypothetical protein	3.06566	1.20447e-128	Y
BB_RS06610	BB_M26	.	hypothetical protein	4.33372	3.20329e-38	Unknown
BB_RS06650	BB_M34	bdrK	BdrK	4.48792	7.79296e-24	N
BB_RS06630	BB_M30	.	hypothetical protein	4.67232	3.66644e-35	Unknown
BB_RS06640	BB_M32	pf32	PF-32 protein	4.79861	5.01345e-81	Y
BB_RS06600	BB_M24	.	holin protein	5.00794	3.99587e-23	Unknown
BB_RS06635	BB_M31	.	hypothetical protein	5.20837	6.37702e-17	N
BB_RS06645	BB_M33	pf49	PF-49 protein	5.63762	3.09496e-50	Y

## Sheet: complement v parent induced
Supplemental table 2. Transcripts with an absolute log2 fold change >1 in the BasA chromosomal complement relative to the parent under induced conditions.
Name	Old locus tag	Gene	Product	Log₂ fold change	FDR p-value	Associated with BosR-RpoS regulation
BB_RS04915	BB_K32	.	fibronectin-binding protein	-3.40004	8.84314e-71	Y
BB_RS04845	BB_K07	.	lipoprotein	-3.04541	1.60818e-37	Y
BB_RS04875	BB_K17	.	adenine deaminase	-2.71447	2.93567e-76	Y
BB_RS04985	BB_K53	.	outer membrane protein	-2.67778	4.62951e-54	Y
BB_RS04975	BB_K50	.	immunogenic protein P37	-2.57508	2.90064e-60	Y
BB_RS04835	BB_K01	.	lipoprotein	-2.45429	6.66135e-25	Y
BB_RS04960	BB_K47	.	hypothetical protein	-2.31155	4.41989e-61	Y
BB_RS04965	BB_K48	.	immunogenic protein P38	-2.29918	1.77156e-28	Y
BB_RS04945	BB_K42	.	hypothetical protein	-2.17962	8.17982e-08	Y
BB_RS04970	BB_K49	.	hypothetical protein	-2.17132	8.37316e-44	Y
BB_RS04925	BB_K0058	.	hypothetical protein	-1.89718	7.19303e-12	Y
BB_RS04485	BB_E31	.	antigen P35 putative	-1.84783	1.32221e-27	Y
BB_RS04950	BB_K45	.	immunogenic protein P37	-1.77374	2.24847e-67	Y
BB_RS05220	BB_A25	dbpB	decorin binding protein B	-1.75944	3.86325e-12	Y
BB_RS04865	BB_K13	.	hypothetical protein	-1.75347	5.10966e-48	Y
BB_RS05385	BB_A65	.	lipoprotein	-1.62601	4.79751e-17	Y
BB_RS05250	BB_A36	.	lipoprotein	-1.60293	2.7701e-14	Y
BB_RS04980	BB_K52	.	lipoprotein	-1.60027	6.15247e-08	N
BB_RS05245	BB_A34	oppA5	extracellular solute-binding protein, family 5	-1.56859	9.53264e-11	Y
BB_RS05135	BB_A05	.	S1 antigen	-1.4955	2.15559e-17	Y
BB_RS04885	BB_K21	pf32	PF-32 protein	-1.4945	4.86412e-16	Y
BB_RS04810	BB_J48	.	hypothetical protein	-1.49053	6.56587e-17	Y
BB_RS04935	BB_K40	bdrX	Protein BdrX	-1.34924	2.32377e-08	Y
BB_RS05140	BB_A07	chpA1	ChpA1	-1.34668	4.33046e-15	Y
BB_RS07625	BB_Q47	elpX	protein ElpX	-1.34557	2.90774e-06	Y
BB_RS05255	BB_A37	.	hypothetical protein	-1.32998	1.67509e-14	Y
BB_RS05110	BB_I42	.	outer membrane protein	-1.3253	1.0663e-12	Y
BB_RS04895	BB_K23	.	hypothetical protein	-1.29469	1.65807e-12	Y
BB_RS07750	BB_K35	.	hypothetical protein	-1.26259	0.00138718	Y
BB_RS05390	BB_A66	.	outer surface protein	-1.25251	2.13701e-10	Y
BB_RS00805	BB_0166	malQ	4-alpha-glucanotransferase	-1.22779	1.09072e-15	N
BB_RS04805	BB_J47	.	hypothetical protein	-1.19844	2.33695e-09	Y
BB_RS04940	BB_K41	.	hypothetical protein	-1.19489	5.03091e-07	Y
BB_RS05240	BB_A33	.	lipoprotein	-1.18674	3.72524e-11	Y
BB_RS06245	BB_S41	erpG	outer surface protein ErpG	-1.16409	3.75616e-05	Y
BB_RS05420	BB_A73	.	antigen P35	-1.16352	7.75458e-09	Y
BB_RS06230	BB_S38	bppA	protein BppA	-1.12484	0.000105579	Unknown
BB_RS05130	BB_A04	.	S2 antigen	-1.03548	1.17931e-06	Y
BB_RS05565	BB_B19	ospC	outer surface protein C	-1.02193	1.00454e-08	Y
BB_RS02520	BB_0499	rpmJ	50S ribosomal protein L36	1.03486	0.0317685	N
BB_RS05310	BB_A48	.	hypothetical protein	1.04478	9.90448e-19	Y
BB_RS05670	BB_D18	.	hypothetical protein	1.11647	1.15036e-14	Y
BB_RS00045	BB_0009	.	hypothetical protein	1.12683	2.89198e-13	N
BB_RS05160	BB_A11	.	hypothetical protein	1.14751	9.38264e-14	N
BB_RS03465	BB_0684	fni	isopentenyl-diphosphate delta-isomerase	1.14846	6.37344e-12	N
BB_RS03460	BB_0683	nhaC-2	NA+/H+ antiporter	1.17089	4.24812e-22	Y
BB_RS03740	BB_0739	.	hypothetical protein	1.17676	7.52215e-13	Y
BB_RS03470	BB_0685	mvaA	3-hydroxy-3-methylglutaryl-CoA synthase	1.27609	3.72524e-11	N
BB_RS06520	BB_M08	.	hypothetical protein	1.28297	0.000110415	Unknown
BB_RS00040	BB_0008	cdaA	hypothetical protein (cdaA)	1.37656	4.73408e-10	N
BB_RS07635	BB_Q49	.	hypothetical protein	1.43811	1.83526e-08	N
BB_RS05665	BB_D15	.	membrane protein	1.4394	0.000422265	N
BB_RS06035	BB_P39	elpB	Protein ElpB	2.75432	2.07998e-09	Y
BB_RS06600	BB_M24	blyB	holin protein	3.0258	6.51711e-20	Unknown
BB_RS06685	BB_M42	.	phage terminase large subunit	3.86975	3.92071e-38	Unknown
BB_RS06485	BB_M01	.	phage portal protein	3.88355	4.41142e-77	Unknown
BB_RS06560	BB_M16	.	hypothetical protein	4.05812	4.28498e-44	Unknown
BB_RS06615	BB_M27	revA_2	rev protein	4.08575	1.9241e-19	Y
BB_RS06675	BB_M38	erpK	Protein ErpK	4.17754	2.32657e-39	Y
BB_RS06510	BB_M06	.	hypothetical protein	4.18983	9.93939e-38	Unknown
BB_RS06620	BB_M28	mlpF	lipoprotein	4.39266	1.30599e-16	Y
BB_RS06600	BB_M24	blyB	holin protein	4.63697	8.60297e-39	Unknown
BB_RS06630	BB_M30	.	hypothetical protein	4.7126	1.62081e-128	Unknown
BB_RS06605	BB_M25	.	hypothetical protein	4.78704	1.14823e-31	Unknown
BB_RS06650	BB_M34	bdrK	BdrK	4.93032	1.04811e-39	N
BB_RS06535	BB_M11	.	hypothetical protein	4.94444	3.89337e-39	Unknown
BB_RS06610	BB_M26	.	hypothetical protein	5.04295	5.5059e-80	Unknown
BB_RS06635	BB_M31	.	hypothetical protein	5.08573	6.88872e-40	N
BB_RS06490	BB_M02	.	hypothetical protein	5.08658	2.00325e-22	Unknown
BB_RS06500	BB_M04	.	hypothetical protein	5.114	1.63858e-45	Unknown
BB_RS06565	BB_M17	.	hypothetical protein	5.1514	4.93745e-46	Unknown
BB_RS06645	BB_M33	pf49	PF-49 protein	5.20351	1.23771e-96	Y
BB_RS06640	BB_M32	pf32	PF-32 protein	5.20702	1.40087e-149	Y
BB_RS06530	BB_M10	.	hypothetical protein	5.34082	4.45097e-21	Unknown
BB_RS06515	BB_M07	.	hypothetical protein	9.78072	0.000487449	Unknown
BB_RS06580	BB_M20	.	hypothetical protein	11.0691	0.00124176	Unknown

## Sheet: complement v parent uninduced 
Supplemental table 2. Transcripts with an absolute log2 fold change >1 in the BasA chromosomal complement relative to the parent under uninduced conditions.
Name	Old locus tag	Gene	Product	Log₂ fold change	FDR p-value	Associated with BosR-RpoS regulation
BB_RS04940	BB_K41	.	hypothetical protein	-1.3552	1.78347e-11	Y
BB_RS04885	BB_K21	pf32	PF-32 protein	-1.3267	9.31795e-20	Y
BB_RS04950	BB_K45	.	immunogenic protein P37	-1.29637	5.01738e-41	Y
BB_RS04935	BB_K40	.	hypothetical protein	-1.05239	8.23131e-17	Y
BB_RS05790	BB_F26	.	hypothetical protein	1.03899	1.90857e-07	Y
BB_RS07690	BB_Q67	.	adenine specific DNA methyltransferase	1.04213	4.54863e-24	N
BB_RS05140	BB_A07	chpA1	ChpAI protein	1.07815	8.20477e-10	Y
BB_RS05085	BB_I36	.	antigen P35	1.10014	8.13604e-08	Y
BB_RS05095	BB_I39	.	surface antigen	1.1432	4.56873e-30	Y
BB_RS04370	BB_H28	pf32	PF-32 protein	1.20079	3.71215e-20	Y
BB_RS04595	BB_G21	.	hypothetical protein	1.25095	1.28757e-18	Y
BB_RS04485	BB_E31	.	antigen P35, putative	1.2602	1.66612e-13	Y
BB_RS05565	BB_B19	ospC	outer surface protein OspC	1.32451	1.95927e-22	Y
BB_RS04405	BB_H37	.	lipoprotein	1.36231	2.96158e-31	Y
BB_RS05090	BB_I38	.	surface antigen	1.37152	1.43334e-14	Y
BB_RS05840	BB_F0041	vlsE	outer surface protein VlsE1	1.8051	2.3106e-61	Y
BB_RS07360	BB_U09	.	TM2 family protein	1.86881	4.7935e-19	N
BB_RS06485	BB_M01	.	hypothetical protein	4.46503	5.48258e-70	Unknown
BB_RS06605	BB_M25	.	hypothetical protein	4.71272	3.94509e-19	Unknown
BB_RS06530	BB_M10	.	hypothetical protein	4.71566	2.10861e-30	Unknown
BB_RS06610	BB_M26	.	hypothetical protein	4.93867	7.91539e-68	N
BB_RS06650	BB_M34	bdrK	BdrK	5.21367	4.10149e-61	N
BB_RS06500	BB_M04	.	hypothetical protein	5.22004	8.84044e-47	Unknown
BB_RS06640	BB_M32	pf32	PF-32 protein	5.36322	3.40509e-222	Y
BB_RS06600	BB_M24	.	holin protein	5.76348	1.82345e-36	Unknown
BB_RS06630	BB_M30	.	hypothetical protein	5.98128	1.57307e-169	N
BB_RS06645	BB_M33	pf49	PF-49 protein	6.23705	1.30767e-91	Y
BB_RS06635	BB_M31	.	hypothetical protein	6.65868	2.50196e-26	N
