# Supplementary material for: The Borreliella burgdorferi BosR-associated small non-coding RNA BasA regulates virulence
Source: Infect Immun. 2026 Mar 10;94(4):e00026-26. doi: 10.1128/iai.00026-26 (PMC13081726; doi:10.1128/iai.00026-26)
Supplement: Table S3 — RNA sequencing mapping statistics. [file iai.00026-26-s0009.xlsx]

## Sheet: Sheet1
Supplemental table 3. RNA sequencing mapping statistics.
	Unique Reads
	Sample ID
	5A4 NP1 32ºC, pH 7.6, 1% CO2			ΔBasA 32ºC, pH 7.6, 1% CO2			Complement 32ºC, pH 7.6, 1% CO2			5A4 NP1 37ºC, pH 6.8, 5% CO2			ΔBasA 37ºC, pH 6.8, 5% CO2			Complement 37ºC, pH 6.8, 5% CO2
	1	2	3	1	2	3	1	2	3	1	2	3	1	2	3	1	2	3
lp21	2036	3350	2285	3434	4670	2262	4816	4405	5525	4246	5144	6014	5315	8286	6378	6878	5012	6817
lp56	29486	38299	30782	28583	29558	20099	46314	49222	62066	39265	27860	43151	20123	29408	25097	39105	31034	33133
lp5	0	0	0	0	0	0	0	0	0	0	0	0	0	0	0	1	0	0
chr	25207693	30955242	24791669	27669182	22497099	24991792	23278300	22615571	30122975	21582657	22280634	23881443	22565017	22584342	27920931	30971501	23257774	24632501
lp17	20430	28001	21716	23530	26966	16168	24540	23831	31496	16058	14852	19165	16458	19621	26497	22490	16251	19085
lp25	64929	86491	64481	64081	53612	44470	67200	77501	97662	89723	76536	101421	51587	58032	59128	90920	70916	77553
lp28-1	13969	19050	14310	1869	2279	2181	21519	25358	32306	11448	10012	12442	1811	3361	2027	19898	14286	15954
lp28-2	31826	38559	31042	47314	40984	39132	41014	40613	49804	28842	23765	32060	23205	33351	28379	37260	31800	29810
lp28-3	22323	33248	23290	20562	27693	15214	32834	32925	42388	33309	23593	33237	21179	22963	21364	38327	28826	34901
lp28-4	24707	33754	25830	24785	23045	17046	37912	48580	57401	32041	22110	31738	20021	24593	25007	31788	25630	30658
lp36	247510	292017	247257	254665	230391	195231	187475	147877	180275	293599	221664	324081	180955	259878	222552	107416	75178	76062
lp38	128334	154785	136791	175608	165764	127213	207977	183363	242041	92930	87151	116614	62082	90046	80288	100645	82272	87385
lp54	5594355	6768857	5762672	5702938	5400591	5037347	7302696	5413496	7101248	4770749	4720507	6050513	4247639	6156891	4754843	5562591	4585350	4794789
cp32-1	11177	15364	11389	14002	14171	9872	17342	18648	23366	14629	13662	16284	10954	11686	14089	22831	17070	21482
cp32-3	9111	11426	9089	8186	7540	5447	11151	12312	15323	17901	14707	19802	10705	13910	12693	18225	14872	16966
cp32-4	12290	16611	12137	11070	12485	7972	18906	18756	22702	35173	27487	38128	14945	21279	16242	33765	27885	32456
cp32-6	401	640	383	8956	10894	6126	16802	17589	21023	772	791	781	10856	15562	12677	24294	19908	22919
cp32-7	13595	17689	13917	11680	11599	7935	18809	21238	25845	16087	14210	17615	10958	14165	14167	24420	19377	22285
cp32-8	12899	16522	13215	13477	11611	9974	16355	17791	21841	15069	13125	17614	10726	13206	15328	17534	14656	15444
cp32-9	14448	18139	14547	13041	14051	8206	20207	19861	25195	33571	25399	35411	16634	25900	18616	33297	26902	31755
cp26	1289046	1599100	1304484	999557	1042264	748024	1470138	1185019	1567985	1375311	1396451	1564982	1377853	1822742	1170071	1744869	1393251	1418450
cp9	0	2	0	0	0	0	0	0	0	0	1	0	0	0	0	0	0	0
Total read pairs	16832049	20771076	16734452	18061757	15406706	16238105	17058277	15544510	20674137	14779653	14956444	16719351	14796290	16128716	17854417	20247884	15329809	16367370
Total reads (R1+R2)	33664098	41542152	33468904	36123514	30813412	32476210	34116554	31089020	41348274	29559306	29912888	33438702	29592580	32257432	35708834	40495768	30659618	32734740
Total bp > Q30	4381024786	5399150369	4318731040	4708144410	3915737559	4162131043	4410183246	4141093642	5268344379	3804093178	3837639901	4304632246	3886682382	4194007177	4614713581	5174462586	3991146478	4172647852
% bp > Q30	96.105	96.078	96.116	96.208	96.122	96.049	95.949	96.237	95.809	96.071	96.161	96.138	96.103	96.172	96.027	96.198	96.213	96.125
