# Supplementary material for: The Borreliella burgdorferi BosR-associated small non-coding RNA BasA regulates virulence
Source: Infect Immun. 2026 Mar 10;94(4):e00026-26. doi: 10.1128/iai.00026-26 (PMC13081726; doi:10.1128/iai.00026-26)
Supplement: Table S4 — Proteins with an absolute log2 fold change >1 between different strains (see tabs). [file iai.00026-26-s0010.xlsx]

## Sheet: parent v mutant induced
Supplemental table 4. Proteins with an absolute log2 fold change >1 in the BasA mutant relative to the parent under induced conditions.
Protein	Old locus tag	Protein ID	Product	log2FC	FDR p-value	Associated with BosR-RpoS regulation
AAC66250.1	BB_A24	DbpA	decorin binding protein A	-3.78214	2.54793e-07	Y
AAC66230.2	BB_A07	ChpAI	ChpAI protein	-3.36657	4.45426e-08	Y
AAC66229.1	BB_A05	.	S1 antigen	-3.26911	7.17764e-09	Y
AAC66153.1	BB_K07	.	lipoprotein	-3.0867	2.27834e-08	Y
AAC66228.1	BB_A04	.	S2 antigen	-3.06112	4.73966e-07	Y
AET25328.1	BB_A0078	.	lipoprotein (BBA72)	-2.95842	1.0254e-06	Y
AAC66263.2	BB_A36	.	lipoprotein	-2.94364	3.76921e-07	Y
AAC66134.1	BB_K32	.	fibronectin binding protein	-2.89296	2.34743e-06	Y
AAC66257.1	BB_A73	.	antigen P35	-2.85025	7.87168e-09	Y
AAC66262.1	BB_A34	OppA5	extracellular solute-binding protein, family 5	-2.57216	1.35838e-06	Y
AAC66439.1	BB_0040	CheR-1	chemotaxis protein methyltransferase CheR-1	-2.42226	4.25586e-07	Y
AAF07581.1	BB_O40	ElpM	protein ElpM	-2.37757	2.34743e-06	Y
AAC66137.1	BB_K53	.	outer membrane protein	-2.33571	0.00271405	Y
AAF07580.1	BB_O39	ErpL	protein ErpL	-2.30185	7.37226e-06	Y
AAC66119.2	BB_J23	.	hypothetical protein	-2.23986	2.45975e-06	Y
Q07337.1	BB_B19	OspC	outer surface protein C	-2.1869	0.00658815	Y
AET25136.1	BB_F0041	VlsE	outer surface protein VlsE1	-2.18356	0.000182953	Y
AAF07449.1	BB_S30	MlpC	MlpC lipoprotein	-1.91153	0.000462727	N
AAC66374.1	BB_F23	.	PF49	-1.89229	5.24245e-08	N
AAC66270.1	BB_A57	.	P45-13	-1.85445	8.19925e-06	Y
Q9S069.1	BB_L28	MlpH	MlpH lipoprotein	-1.83759	2.28608e-06	Y
WP_010890276.1	BB_F24	.	ParA family protein	-1.76344	5.25632e-08	Y
APR65381.1	BB_A14	.	.	-1.71733	0.00415819	Y
AAC34915.1	BB_S41	ErpG	outer surface protein ErpG	-1.56065	0.000182953	Y
AAC66122.2	BB_J27	.	efflux ABC transporter permease	-1.51598	3.65972e-05	Y
AAC66190.1	BB_I06	.	MTA/SAH nucleosidase	-1.44606	0.000585186	Y
AAC66192.1	BB_I42	.	outer membrane protein	-1.44165	0.000927027	Y
WP_010883780.1	BB_R28	MlpD	Mlp family lipoprotein	-1.3534	0.0001655	Y
AAF07401.1	BB_P39	ElpB1	protein ElpB1	-1.35142	7.87616e-05	Y
AAF07597.1	BB_O28	MlpG	MlpG lipoprotein	-1.32376	0.000146764	N
AAC66997.1	BB_0647	BosR	oxidate stress regulator BosR	-1.26638	0.000207622
AAC65996.1	BB_H32	.	antigen P35	-1.17385	2.86468e-06	Y
AAC66135.1	BB_K50	.	immunogenic protein P37	-1.17353	5.59544e-06	Y
AAC66090.1	BB_J26	.	ABC transporter ATP-binding protein	-1.12993	0.000302951	Y
WP_010889797.1	BB_0680	Mcp4	methyl-accepting chemotaxis protein	-1.09951	7.60058e-07	Y
WP_002657417.1	BB_0681	Mcp5	methyl-accepting chemotaxis protein	-1.00726	4.73966e-07	Y
AAC66276.1	BB_A40	.	hypothetical protein	1.01718	0.0001655	Y
WP_010257708.1	BB_A39	.	hypothetical protein	1.04543	0.0158208	Y
AAC66278.1	BB_A46	.	hypothetical protein	1.18553	0.000486658	Y
AAC66280.1	BB_A48	.	hypothetical protein	1.3966	0.0001655	Y
AAC66516.2	BB_0116	MalX-1	PTS system maltose and glucose-specific transporter subunit	1.6787	1.69304e-07	Y
AAC66756.1	BB_0384	BmpC	basic membrane protein C	2.26138	7.87168e-09	Y
8QO1	BB_L06	.	bacteriophage BB1 procapsid	2.61722	2.52177e-06	N
WP_010883808.1	BB_M32	.	PF-32 protein	3.12689	5.88136e-08	Y
8QO0	BB_L06	.	bacteriophage BB1 procapsid	3.24258	2.27834e-08	N
AAF07545.1	BB_M34	BdrK	.	4.34957	5.13594e-06	N
AAF07544.1	BB_M33	.	PF-49 protein	5.28766	7.17764e-09	Y
AAC66316.1	BB_B14	.	hypothetical protein	5.80861	7.17764e-09	N

## Sheet: parent v mutant uninduced
Supplemental table 4. Proteins with an absolute log2 fold change >1 in the BasA mutant relative to the parent under uninduced conditions.
Protein	Old locus tag	Protein ID	Product	log2FC	FDR p-value	Associated with BosR-RpoS regulation
AAC66374.1	BB_F23	.	PF49	-2.23711	8.29e-09	N
WP_010890276.1	BB_F24	.	ParA family protein	-2.13242	8.29e-09	Y
AAC66278.1	BB_A46	.	hypothetical protein	-2.03542	3.81e-06	Y
AAC66280.1	BB_A48	.	hypothetical protein	-1.96052	8.12e-06	Y
WP_010257708.1	BB_A39	.	hypothetical protein	-1.92944	0.000156	Unknown
AAC66251.1	BB_A41	.	hypothetical protein	-1.62498	8.55e-06	Y
AAC66276.1	BB_A40	.	hypothetical protein	-1.61205	2.62e-06	Y
AAC66235.1	BB_A12	BlyA	BlyA family holin	-1.59824	0.000175	N
AAC66279.1	BB_A47	.	hypothetical protein	-1.58162	4.13e-05	Y
AAC66547.1	BB_0166	MalQ	4-alpha-glucortansferase	-1.49117	0.000872	N
AAC66296.1	BB_A30	.	hypothetical protein	-1.43919	2.86e-05	Y
WP_010883879.1	BB_N29	.	ERF family protein	-1.36932	0.000205	N
O51782.2	BB_0482	RpsS	30S ribosomal protein S19	-1.36525	6.53e-05	N
AAC66234.1	BB_A11	.	hypothetical protein	-1.30906	0.000958	N
AET25136.1	BB_F0041	VlsE	outer surface protein VlsE1	-1.05639	0.041	Y
AAF07580.1	BB_O39	ErpL	protein ErpL	-1.0447	0.0111	Y
AAC66997.1	BB_0647	BosR	oxidative stress regulator BosR	1.00681	0.00198
8QO1	BB_L06	.	bacteriophage BB1 procapsid	1.0846	0.0108	N
AAF07679.1	BB_N39	ElpQ	protein ElpQ	1.15926	0.00167	Y
AAB91519.1	BB_0588	Pfs-2	MTA/SAH nucleosidase	1.23791	0.000276	Y
8QO0	BB_L06	.	bacteriophage BB1 procapsid	1.68331	4.19e-05	N
AAC66134.1	BB_K32	.	fibronectin-binding protein	2.04076	0.00015	Y
AAF07734.1	BB_Q47	ElpX	protein ElpX	2.17053	0.000175	Y
AAC66516.2	BB_0116	MalX-1	PTS system maltose and glucose-specific transporter subunit	2.50243	2.64e-09	Y
WP_010883808.1	BB_M32	.	PF-32 protein	2.94391	2.1e-07	Y
AAC66756.1	BB_0384	BmpC	basic membrane protein C	3.0396	5.92e-10	Y
AAF07545.1	BB_M34	BdrK	.	3.1574	0.000205	N
AAC66316.1	BB_B14	.	hypothetical protein	5.41689	8.29e-09	N
AAF07544.1	BB_M33	.	PF-49 protein	5.8955	8.28e-10	Y

## Sheet: complement v parent induced
Supplemental table 4. Proteins with an absolute log2 fold change >1 in the BasA chromosomal complement relative to the parent under induced conditions.
Protein	Old locus tag	Protein ID	Product	log2FC	FDR p-value	Associated with BosR-RpoS regulation
AAC66134.1	BB_K32	.	fibronectin-binding protein	-2.91682	3.46795e-06	Y
AAC66137.1	BB_K53	.	outer membrane protein	-1.88059	0.0230148	Y
AAC66153.1	BB_K07	.	lipoprotein	-1.78031	1.44408e-05	Y
AAC66143.1	BB_K24	PF49	PF-49 protein	-1.69445	2.20624e-07	Y
O51401.1	BB_0445	FbA	Fructose-bisphosphate aldolase	-1.67772	3.20297e-10	N
AAC66145.2	BB_K45	.	immunogenic protein P37	-1.64614	1.24961e-10	Y
AAC66182.1	BB_K47	.	hypothetical protein	-1.50144	4.12037e-07	Y
AAC66169.1	BB_K49	.	hypothetical protein	-1.359	4.77236e-06	Y
WP_010890338.1	BB_K21	PF-32	PF-32 protein	-1.35511	4.95666e-08	Y
AAC66144.1	BB_K40	.	hypothetical protein	-1.33827	4.09758e-09	Y
AAC66135.1	BB_K50	.	immunogenic protein P37	-1.32332	2.57762e-06	Y
AET25328.1	BB_A0078	.	lipoprotein BBA72	-1.3058	0.00698554	Y
AAC66132.2	BB_K13	.	hypothetical protein	-1.27722	3.21862e-07	Y
AAC66250.1	BB_A24	DbpA	decorin binding protein A	-1.24232	0.0192677	Y
O50821.1	BB_K17	.	Adenine deaminase	-1.20519	1.85767e-06	Y
AAC66229.1	BB_A05	.	S1 antigen	-1.1785	0.000573748	Y
AAC66257.1	BB_A73	.	antigen P35	-1.1536	0.00025329	Y
AAC66172.1	BB_K19	.	lipoprotein	-1.13373	1.26356e-06	N
AAC66230.2	BB_A07	ChpA1	ChpAI protein	-1.03796	0.0103739	Y
AAC66280.1	BB_A48	.	hypothetical protein	1.12608	0.00260371	Y
WP_010257708.1	BB_A33	.	lipoprotein	1.18636	0.0130464	Y
AET25136.1	BB_F0041	VlsE	outer surface protein VlsE1	1.25998	0.0252197	Y
AAC66235.1	BB_A12	BlyA	BlyA family holin	1.40652	0.00100784	N
WP_010883808.1	BB_M32	PF32	PF-32 protein	3.6806	1.35154e-08	Y
AAF07545.1	BB_M34	BdrK	BdrK protein	5.01154	1.85767e-06	N
AAF07544.1	BB_M33	PF49	PF-49 protein	6.12495	3.20297e-10	Y

## Sheet: complement v parent uninduced
Supplemental table 4. Proteins with an absolute log2 fold change >1 in the BasA chromosomal complement relative to the parent under uninduced conditions.
Protein	Old locus tag	Protein ID	Product	log2FC	FDR p-value	Associated with BosR-RpoS regulation
O51401.1	BB_0445	FbA	Fructose-bisphosphate aldolase	-1.5112	1.52259e-09	N
AAC66145.2	BB_K45	.	immunogenic protein P37	-1.14475	7.37822e-09	Y
AAC66143.1	BB_K24	PF49	PF-49 protein	-1.0768	5.59825e-05	Y
AAC66182.1	BB_K47	.	hypothetical protein	-1.05835	3.85025e-05	Y
8QO0	BB_L06	.	bacteriophage BB1 procapsid	1.15778	0.00302865	N
AET25136.1	BB_F0041	VlsE	outer surface protein VlsE1	2.87774	3.79038e-05	Y
WP_010883808.1	BB_M32	.	PF-32 protein	3.42503	4.59764e-08	Y
AAF07545.1	BB_M34	BdrK	.	3.42568	0.000196686	N
AAF07544.1	BB_M33	.	PF-49 protein	6.41465	4.95313e-10	Y
